# Supplementary material for: Identification and Expression Analysis of Acid Phosphatase Gene (PAP) in Brassica napus: Effects of cis-Acting Elements on Two BnaPAP10 Genes in Response to Phosphorus Stress
Source: Plants (Basel). 2025 Feb 5;14(3):461. doi: 10.3390/plants14030461 (PMC11819708; doi:10.3390/plants14030461)
Supplement: Supplementary file 1 [file plants-14-00461-s001.zip]

Archive with 2 entries (2 files):
- Supplemental figures.pdf
- Supplemental Tables.pdf
